# Supplementary material for: Sexual Dimorphism in the Limb Bones of Asiatic Toad (Bufo gargarizans) in Relation to Sexual Selection
Source: Animals (Basel). 2023 Aug 16;13(16):2638. doi: 10.3390/ani13162638 (PMC10451170; doi:10.3390/ani13162638)
Supplement: Supplementary file 1 [file animals-13-02638-s001.zip › supplementary materials.xlsx]

## Sheet:  limb bones of Asiatic toad
Number	Sex(1,male; 2,female )	Age(years)	SVL (mm)	Humerus length (mm)	Humerus mass (mg)	Radioulna length (mm)	Radioulna mass (mg)	Hand length (mm)	Total forelimb bone length (mm)	Femoris length (mm)	Femoris mass (mg)	Tibiofibula length (mm)	Tibiofibula mass (mg)	Talus-calacaneus length (mm)	Talus-calacaneus mass (mg)	Foot length (mm)	Total hindlimb bone length (mm)	Deltoid crest area (mm2)	Medial crest area (mm2)	Femoral upper crest area (mm2)
1	1	3	93.33	32.43	750	19.41	260	20.41	72.25	26.17	670	32.74	640	19.33	350	41.25	119.49	34.048	16.878	25.2648
2	1	2	86.55	28.65	420	17.29	150	18.16	64.1	31.62	380	28.8	370	16.25	190	33.95	110.62	16.7139	0.7173	6.723
3	1	2	86.18	26.65	400	17.29	140	17.92	61.86	31.63	430	28.69	390	16.6	220	34.34	111.26	6.728	6.1364	9.3849
4	1	3	92.64	31.34	630	18.66	240	20.24	70.24	34.9	570	31.89	560	16.98	310	42.88	126.65	29.4378	12.3657	14.7206
5	1	2	91.5	32.27	700	20.2	260	21.32	73.79	36.04	640	32.84	610	19.75	330	42.87	131.5	35.5306	17.391	26.5599
6	1	2	89.37	28.89	490	17.81	160	20.52	67.22	33.46	480	29.51	430	17.22	230	34.83	115.02	22.7552	3.948	9.0804
7	1	2	92.74	29.41	610	19.18	240	20.85	69.44	34.29	590	31.32	560	17.93	290	39.17	122.71	30.1497	10.689	20.3836
8	1	3	96.86	33.51	740	20.01	270	21.56	75.08	36.98	640	33.37	620	16.99	360	42.7	130.04	35.8614	14.2528	18.0234
9	1	3	94.12	30.02	540	19.05	230	16.37	65.44	34.03	530	32.47	530	19.09	300	41.07	126.66	25.1022	8.2555	14.0624
10	1	3	97.54	31.47	680	19.18	270	19.84	70.49	35.81	710	32.54	670	18.95	400	41.45	128.75	34.7745	7.833	22.7205
11	1	3	95.8	33.27	740	19.74	280	19.65	72.66	33.22	690	34.25	630	18.68	350	41.59	127.74	44.238	31.8157	11.4708
12	1	3	95.75	31.81	680	18.98	240	19.93	70.72	35.53	680	32.44	640	18.89	330	43.54	130.4	33.9465	17.5968	17.1696
13	1	4	102.23	31.16	720	19.54	240	19.97	70.67	35.79	720	32.7	670	18.9	360	40.99	128.38	37.9457	21.7306	29.8158
14	1	4	99.35	33.22	650	19.98	220	21.35	74.55	35.13	610	33.06	520	19.47	250	41.17	128.83	39.9728	21.5284	25.6184
15	1	4	98.51	31.91	680	19.91	260	19.18	71	36.84	630	33.28	620	19.03	330	39.56	128.71	36.751	14.0589	18.1259
16	1	4	104.82	35.39	980	21.1	380	19.84	76.33	38.26	810	35.54	800	20.17	470	41.94	135.91	46.2076	27.0469	35.0655
17	1	4	104.85	37.6	1040	22.42	420	22.43	82.45	41.78	1010	37.72	940	21.22	520	47.18	147.9	49.1413	29.643	18.9185
18	1	4	101.17	32.62	690	18.99	260	20.59	72.2	36.51	610	33.52	610	19.14	330	43.85	133.02	38.0607	17.3499	13.6202
19	1	4	100.72	32.82	830	20.69	350	21.83	75.34	35.91	700	32.77	670	19.44	380	42.81	130.93	37.8756	13.3849	16.0944
20	1	5	111.15	35.02	910	21.58	330	22.13	78.73	38.66	740	35.14	730	20.04	400	45.98	139.82	42.624	47.3341	22.5817
21	2	2	96.03	27.57	500	16.31	180	19.67	63.55	31.96	570	29.55	560	16.81	280	33.56	111.88	22.0632	5.5245	13.731
22	2	2	95.95	17.92	540	16.44	170	19.76	54.12	31.61	590	28.84	540	16.76	280	32.8	110.01	20.3404	1.2537	13.5536
23	2	3	96.65	27.33	480	16.65	170	20.36	64.34	32.52	580	28.07	570	17.03	300	33.67	111.29	18.7245	3.2164	11.1612
24	2	3	96.91	32.01	750	18.72	280	22.72	73.45	36.71	830	33.13	740	19.83	420	38.59	128.26	35.721	15.617	15.36
25	2	2	96.16	29.32	550	17.15	200	22.25	68.72	32.63	540	30.19	520	17.25	260	35.71	115.78	24.86	3.523	16.5388
26	2	3	96.39	28.85	520	17.38	190	21.78	68.01	33.51	510	30.07	500	17.34	240	25.62	106.54	27.7504	8.544	14.112
27	2	3	96.38	29.42	630	17.87	240	21.91	69.2	34.14	640	30.4	690	17.46	330	37.68	119.68	32.2435	4.061	14.76
28	2	3	101.55	28.62	570	17.52	230	22.89	69.03	33.14	630	30.24	590	17.68	330	39.04	120.1	26.5893	3.375	18.304
29	2	4	98.45	30.36	610	17.62	190	22.82	70.8	35.87	720	31.4	650	17.4	340	39.33	124	28.6076	3.2844	18.091
30	2	4	107.71	30.28	680	17.53	240	21.71	69.52	33.8	660	32.01	710	18.93	380	37.99	122.73	40.722	2.04	11.623
31	2	4	103.85	29.42	620	17.56	220	21.45	68.43	33.95	670	31.49	620	17.58	350	35.1	118.12	31.4056	8.283	24.0875
32	2	4	104.02	30.15	670	17.62	250	23.52	71.29	34.8	680	31.74	650	18.33	360	37.52	122.39	27.9043	6.1849	12.5836
33	2	4	105.54	32.07	800	20.25	350	26	78.32	38.22	900	34.42	880	20.19	480	41.03	133.86	34.9366	6.4076	19.7
34	2	4	102.18	28.45	490	17.51	180	22.67	68.63	33.09	530	29.45	530	16.88	270	38.01	117.43	22.7106	4.2927	17.9655
35	2	5	105.44	29.14	590	17.7	220	19.83	66.67	35.23	670	31.67	590	17.91	330	32.24	117.05	30.5172	5.152	21.0849
36	2	5	105.79	31.37	640	18.86	250	22.38	72.61	35.85	670	32.34	630	19.86	340	37.9	125.95	38.2812	3.7232	16.17
37	2	5	110.96	32.22	770	19.47	310	26.88	78.57	37.55	850	34.27	790	19.25	420	43.75	134.82	32.791	3.2912	27.772
